# Supplementary material for: The Effectiveness of ¡Salud!, por la Vida, an Educational Intervention to Increase Colorectal Cancer Screening in Puerto Rico
Source: Cancers (Basel). 2025 Oct 21;17(20):3391. doi: 10.3390/cancers17203391 (PMC12563970; doi:10.3390/cancers17203391)
Supplement: Supplementary file 1 [file cancers-17-03391-s001.zip]

Archive with 1 entries (1 files):
- cancers-3808676-supplementary.pdf
